# Supplementary material for: Trichoderma harzianum in Biocontrol of Maize Fungal Diseases and Relevant Mycotoxins: From the Laboratory to the Field
Source: J Fungi (Basel). 2025 May 27;11(6):416. doi: 10.3390/jof11060416 (PMC12193939; doi:10.3390/jof11060416)
Supplement: Supplementary file 1 [file jof-11-00416-s001.zip]

Archive with 1 entries (1 files):
- jof-3641960-supplementary.pdf
